# Supplementary material for: Oxidative damage and response to Bacillus Calmette-Guérin in bladder cancer cells expressing sialyltransferase ST3GAL1
Source: BMC Cancer. 2018 Feb 17;18:198. doi: 10.1186/s12885-018-4107-1 (PMC5816560; doi:10.1186/s12885-018-4107-1)
Supplement: Supplementary file 3 — GENES MODULATED IN HT1376sT CELLS AS COMPARED TO HT1376T CELLS. (XLSX 47 kb) [file 12885_2018_4107_MOESM3_ESM.xlsx]

## Sheet: Foglio1
GENES MODULATED IN HT1376sT CELLS AS COMPARED TO HT1376T CELLS
Genes differentially expressed between HT1376sT and HT1376T were selected by application of the two tail ANOVA followed by the Benjamini-Hochberg false discovery rate with a p or q value ≤ 0.05 cut-off and by a log2 expression (log 2E) difference ≥1.0
Gene symbol (HUGO nomenclature)	Description	Chr	GenBank	log 2 E HT1376T	log 2 E HT1376sT	Difference between HT1376sT and HT1376T	Fold expression change between HT1376sT and HT1376T	q value	p value
CALB1	calbindin 1, 28kDa	8	NM_004929	6.71266	9.74111	3.02845	8	<0.0001	<0.0001
CCDC72	coiled-coil domain containing 72	3	NM_015933	5.38717	8.35179	2.96462	8	<0.0001	<0.0001
ZNF737	zinc finger protein 737	19	NM_001159293	5.09219	8.04661	2.95442	8	<0.0001	<0.0001
ULBP1	UL16 binding protein 1	6	NM_025218	5.60937	8.21862	2.60925	6.1	0.0003	<0.0001
ASNS	asparagine synthetase	7	NM_133436	7.61337	10.1486	2.53521	5.7	0.0003	<0.0001
NUPR1	nuclear protein, transcriptional regulator, 1	16	NM_001042483	6.56178	8.97335	2.41157	5.3	0.013	0.0013
PHGDH	phosphoglycerate dehydrogenase	1	NM_006623	8.01204	10.2856	2.27356	4.9	0.0281	0.0911
CHAC1	ChaC, cation transport regulator homolog 1 (E. coli)	15	NM_024111	7.00044	9.16873	2.16829	4.6	<0.0001	<0.0001
SLC39A2	solute carrier family 39 (zinc transporter), member 2	14	NM_014579	6.75843	9.00085	2.24242	4.6	<0.0001	<0.0001
ZNF493	zinc finger protein 493	19	NM_145326	6.00363	8.165	2.16137	4.6	0.0461	0.0084
CSTA	cystatin A (stefin A)	3	NM_005213	6.52197	8.65448	2.13251	4.3	0.0001	<0.0001
LY6G6C	lymphocyte antigen 6 complex, locus G6C	6	NM_025261	9.75844	11.7939	2.03546	4	<0.0001	<0.0001
RPS3A	ribosomal protein S3A	4	NM_001006	7.20559	9.1925	1.98691	4	<0.0001	<0.0001
CYB5A	cytochrome b5 type A (microsomal)	18	NM_148923	5.5799	7.45284	1.87294	3.7	0.0003	<0.0001
ELL2	elongation factor, RNA polymerase II, 2	5	NM_012081	4.96302	6.77985	1.81683	3.5	0.0724	0.0192
ENPP2	ectonucleotide pyrophosphatase/phosphodiesterase 2	8	NM_006209	4.64552	6.44408	1.79857	3.5	0.0021	0.0180
LOC389787	similar to tumor protein, translationally-controlled 1	9	XM_001717250	7.91523	9.6814	1.76617	3.5	0.013	0.0013
LRRC37A	leucine rich repeat containing 37A	17	NM_014834	4.93454	6.69188	1.75734	3.5	<0.0001	<0.0001
PCMTD1	protein-L-isoaspartate (D-aspartate) O-methyltransferase domain containing 1	8	NM_052937	8.73951	10.5191	1.77962	3.5	0.0027	0.0001
PRKAR2B	protein kinase, cAMP-dependent, regulatory, type II, beta	7	NM_002736	6.64627	8.47812	1.83185	3.5	<0.0001	<0.0001
RPL21P28	ribosomal protein L21 pseudogene 28	1	NR_026911	8.42723	10.2155	1.78822	3.5	0.0006	<0.0001
ST3GAL1	ST3 beta-galactoside alpha-2,3-sialyltransferase 1 (transduced gene)	8	NM_003033	5.6	7.4	1.8	3.5	<0.0001	<0.0001	Transduced gene
STC2	stanniocalcin 2	5	NM_003714	6.1558	7.96158	1.80578	3.5	0.018	0.0021
TMEM154	transmembrane protein 154	4	NM_152680	6.93462	8.69432	1.7597	3.5	<0.0001	0.0001
GPNMB	glycoprotein (transmembrane) nmb	7	NM_001005340	9.35691	11.0411	1.6842	3.2	0.0043	0.0003
GPX8	glutathione peroxidase 8 (putative)	5	NM_001008397	6.59513	8.25576	1.66063	3.2	0.009	0.0008
ICA1	islet cell autoantigen 1, 69kDa	7	NM_004968	5.49582	7.20203	1.70621	3.2	<0.0001	<0.0001
RFC1	replication factor C (activator 1) 1, 145kDa	4	L23320	5.45047	7.12611	1.67564	3.2	0.0002	<0.0001
SERPING1	serpin peptidase inhibitor, clade G (C1 inhibitor), member 1	11	NM_000062	6.7542	8.4805	1.7263	3.2	0.0006	<0.0001
SH3BGRL	SH3 domain binding glutamic acid-rich protein like	X	NM_003022	6.38047	8.08811	1.70764	3.2	<0.0001	<0.0001
SNORD54	small nucleolar RNA, C/D box 54	8	NR_002437	6.31699	7.97849	1.6615	3.2	0.0002	<0.0001
TRIM73	tripartite motif-containing 73	7	NM_198924	4.30392	5.96041	1.65649	3.2	0.009	0.0008
LRRC37A2	leucine rich repeat containing 37, member A2	17	NM_001006607	5.37229	6.99418	1.62189	3	0.0249	0.0034
MBNL3	muscleblind-like 3 (Drosophila)	X	NM_018388	7.07109	8.65501	1.58392	3	<0.0001	<0.0001
NCF1	neutrophil cytosolic factor 1	7	NM_000265	6.06277	7.63465	1.57188	3	0.018	0.0021
SNORD13	small nucleolar RNA, C/D box 13	8	NR_003041	10.2764	11.8607	1.58429	3	0.0027	0.0001
hCG_18385	cAMP-regulated phosphoprotein 19 pseudogene	5	NM_001101396	8.40261	9.94458	1.54196	2.8	0.009	0.0008
N4BP2L1	NEDD4 binding protein 2-like 1	13	NM_052818	5.24736	6.74584	1.49848	2.8	0.018	0.0021
NPIPL3	nuclear pore complex interacting protein-like 3	16	NM_130464	6.35376	7.82072	1.46696	2.8	<0.0001	<0.0001
PROS1	protein S (alpha)	3	NM_000313	6.48187	7.99531	1.51344	2.8	0.0006	<0.0001
TMSB4X	thymosin beta 4, X-linked	X	NM_021109	8.18519	9.6352	1.45001	2.8	0.0027	0.0001
TPTE2	transmembrane phosphoinositide 3-phosphatase and tensin homolog 2	13	NM_130785	5.99062	7.52187	1.53126	2.8	0.0043	0.0003
AADACL3	arylacetamide deacetylase-like 3	1	NM_001103170	7.53371	8.89813	1.36442	2.6	0.0343	0.0054
ARP11	actin-related Arp11	7	AB039791	6.80182	8.25052	1.4487	2.6	0.0043	0.0003
AVIL	advillin	12	AK022448	5.87559	7.2402	1.36461	2.6	0.0002	<0.0001
CBWD1	COBW domain containing 1	9	NM_001145355	5.77838	7.21776	1.43938	2.6	0.013	0.0013
CD24	CD24 molecule	6	NM_013230	4.93625	6.35994	1.42369	2.6	0.0017	<0.0001
FUT3	fucosyltransferase 3 (galactoside 3(4)-L-fucosyltransferase, Lewis blood group)	19	NM_000149	5.63791	7.03447	1.39656	2.6	0.013	0.0013
GRAMD1C	GRAM domain containing 1C	3	NM_017577	8.43418	9.79486	1.36068	2.6	0.0065	0.0004
IL1R1	interleukin 1 receptor, type I	2	NM_000877	6.78181	8.21186	1.43004	2.6	0.0461	0.0084
LMBRD1	LMBR1 domain containing 1	6	NM_018368	8.2116	9.62311	1.41151	2.6	0.0249	0.0034
NPIP	nuclear pore complex interacting protein	16	NM_006985	7.27047	8.62053	1.35006	2.6	0.018	0.0021
PDK4	pyruvate dehydrogenase kinase, isozyme 4	7	NM_002612	8.74732	10.1034	1.35609	2.6	0.013	0.0013
PGLYRP3	peptidoglycan recognition protein 3	1	NM_052891	7.062	8.44454	1.38254	2.6	0.009	0.0008
PGLYRP4	peptidoglycan recognition protein 4	1	NM_020393	7.63095	8.99181	1.36086	2.6	0.018	0.0021
POLR2J3	polymerase (RNA) II (DNA directed) polypeptide J3	7	NM_001097615	8.66848	10.1006	1.43217	2.6	0.009	0.0008
SATB2	SATB homeobox 2	2	NM_015265	6.91491	8.3349	1.41999	2.6	0.0006	<0.0001
SIAE	sialic acid acetylesterase	11	NM_170601	7.3619	8.74633	1.38444	2.6	0.0017	<0.0001
SIAE	sialic acid acetylesterase	11	NM_170601	7.65076	9.01934	1.36857	2.6	0.018	0.0021
ZNF117	zinc finger protein 117	7	NM_015852	5.5003	6.88385	1.38355	2.6	0.018	0.0021
ZNF679	zinc finger protein 679	7	NM_153363	4.98043	6.34351	1.36308	2.6	0.0249	0.0034
ADHFE1	alcohol dehydrogenase, iron containing, 1	8	NM_144650	5.49199	6.75115	1.25916	2.5	0.0461	0.0084
CFB	complement factor B	6	NM_001710	6.88853	8.19416	1.30563	2.5	0.0001	<0.0001
ERV3	endogenous retroviral sequence 3 (includes zinc finger protein H-plk/HPF9)	7	NM_001007253	7.25922	8.57212	1.31289	2.5	0.009	0.0008
RAB7A	RAB7A, member RAS oncogene family	3	NM_004637	6.63891	7.96804	1.32914	2.5	0.009	0.0008
SNORD28	small nucleolar RNA, C/D box 28	11	NR_002562	8.56894	9.84384	1.2749	2.5	0.0017	<0.0001
TMED10P	transmembrane emp24-like trafficking protein 10 (yeast) pseudogene	8	NR_002807	6.85984	8.20711	1.34726	2.5	0.009	0.0008
ZNF525	zinc finger protein 525	19	NR_003699	9.86298	11.1448	1.28186	2.5	0.009	0.0008
ZNF626	zinc finger protein 626	19	NM_145297	5.59353	6.92984	1.33631	2.5	0.0065	0.0004
DET1	de-etiolated homolog 1 (Arabidopsis)	15	NM_017996	5.23088	6.45061	1.21973	2.3	0.018	0.0021
HSP90AB3P	heat shock protein 90kDa alpha (cytosolic), class B member 3 (pseudogene)	4	AY956764	6.9805	8.16824	1.18774	2.3	0.0461	0.0084
IL1RAPL2	interleukin 1 receptor accessory protein-like 2	X	NM_017416	4.73888	5.98171	1.24283	2.3	0.0027	0.0001
LOC729992	similar to heat shock 70kD protein binding protein	2	XR_038318	7.0254	8.18531	1.15991	2.3	0.0461	0.0084
PRCP	prolylcarboxypeptidase (angiotensinase C)	11	NM_199418	7.48654	8.6432	1.15666	2.3	0.0343	0.0054
RAC1	ras-related C3 botulinum toxin substrate 1 (rho family, small GTP binding protein Rac1)	7	NM_018890	7.92015	9.12428	1.20413	2.3	0.0065	0.0004
RLIM	ring finger protein, LIM domain interacting	X	NM_016120	8.21064	9.3687	1.15806	2.3	0.0065	0.0004
RNASE7	ribonuclease, RNase A family, 7	14	NM_032572	7.85741	9.01961	1.1622	2.3	0.0027	0.0001
SLFN5	schlafen family member 5	17	NM_144975	5.66617	6.84522	1.17905	2.3	0.0461	0.0084
TPTE	transmembrane phosphatase with tensin homology	21	NM_199261	5.24626	6.42464	1.17839	2.3	<0.0001	<0.0001
C11orf63	chromosome 11 open reading frame 63	11	NM_024806	7.05923	8.14864	1.0894	2.1	0.0461	0.0084
EVI5	ecotropic viral integration site 5	1	NM_005665	7.41901	8.52709	1.10808	2.1	0.0461	0.0084
GUSBL2	glucuronidase, beta-like 2	6	NR_003660	5.62252	6.74443	1.12191	2.1	0.018	0.0021
HLA-DQA2	major histocompatibility complex, class II, DQ alpha 2	6	NM_020056	5.81214	6.87387	1.06174	2.1	0.0461	0.0084
MME	membrane metallo-endopeptidase	3	NM_007288	6.23187	7.28472	1.05284	2.1	0.0461	0.0084
PSCA	prostate stem cell antigen	8	NM_005672	8.61682	9.7255	1.10868	2.1	0.0461	0.0084
RPS27	ribosomal protein S27	1	NM_001030	10.979	12.0623	1.0833	2.1	0.0461	0.0084
SERPINE2	serpin peptidase inhibitor, clade E (nexin, plasminogen activator inhibitor type 1), member 2	2	NM_001136529	7.4	8.5	1.1	2.1	0.09	0.0281
SNORD25	small nucleolar RNA, C/D box 25	11	NR_002565	5.81029	6.93744	1.12714	2.1	0.018	0.0021
SNORD27	small nucleolar RNA, C/D box 27	11	NR_002563	6.76256	7.83469	1.07213	2.1	0.009	0.0008
UBLCP1	ubiquitin-like domain containing CTD phosphatase 1	5	NM_145049	8.26812	9.35375	1.08563	2.1	0.0043	0.0003
ZNF675	zinc finger protein 675	19	NM_138330	6.00139	7.06873	1.06734	2.1	0.009	0.0008
ABCA1	ATP-binding cassette, sub-family A (ABC1), member 1	9	NM_005502	8.39923	9.36516	0.965934	2	0.1887	0.1074
AGAP4	ArfGAP with GTPase domain, ankyrin repeat and PH domain 4	10	NM_133446	8.7331	9.72979	0.996689	2	0.013	0.0013
ANKRD36B	ankyrin repeat domain 36B	2	NM_025190	7.25377	8.25397	1.0002	2	0.013	0.0013
ARL8B	ADP-ribosylation factor-like 8B	3	NM_018184	9.05778	10.046	0.988265	2	0.0343	0.0054
C20orf194	chromosome 20 open reading frame 194	20	NM_001009984	5.55192	6.51036	0.958445	2	0.0249	0.0034
EPS8	epidermal growth factor receptor pathway substrate 8	12	NM_004447	8.99045	9.99402	1.00357	2	0.0065	0.0004
FLJ16171	FLJ16171 protein	5	NM_001004348	5.82098	6.78573	0.964749	2	0.018	0.0021
KDELR3	KDEL (Lys-Asp-Glu-Leu) endoplasmic reticulum protein retention receptor 3	22	NM_006855	7.92491	8.87866	0.953753	2	0.018	0.0021
NDUFV2	NADH dehydrogenase (ubiquinone) flavoprotein 2, 24kDa	18	NM_021074	7.01429	7.98777	0.97348	2	0.0343	0.0054
PMS2L1	postmeiotic segregation increased 2-like 1 pseudogene	7	NR_003613	9.14818	10.1413	0.993138	2	0.0249	0.0034
PMS2L5	postmeiotic segregation increased 2-like 5	7	NM_174930	9.79999	10.8087	1.00871	2	0.018	0.0021
RAB1C	RAB1C, member RAS oncogene family pseudogene	9	U66622	8.3827	9.41363	1.03093	2	0.0461	0.0084
SMG1	SMG1 homolog, phosphatidylinositol 3-kinase-related kinase (C. elegans)	16	NM_015092	10.4955	11.5295	1.03398	2	0.0461	0.0084
SMG1	SMG1 homolog, phosphatidylinositol 3-kinase-related kinase (C. elegans)	16	NM_015092	9.90552	10.9384	1.03283	2	0.009	0.0008
UNQ1829	FRSS1829	13	AY358798	6.84089	7.84034	0.999445	2	0.0461	0.0084
ATP5I	ATP synthase, H+ transporting, mitochondrial F0 complex, subunit E	4	NM_007100	9.03457	8.00059	-1.03398	-2	0.0249	0.0034
BIN1	bridging integrator 1	2	NM_139343	7.97604	6.9773	-0.998738	-2
C6orf129	chromosome 6 open reading frame 129	6	NM_138493	7.54543	6.58855	-0.956882	-2	0.0343	0.0054
CDYL2	chromodomain protein, Y-like 2	16	NM_152342	8.6158	7.65678	-0.959025	-2	0.0343	0.0054
COL14A1	collagen, type XIV, alpha 1	8	NM_021110	6.53017	5.53229	-0.997877	-2	0.0017	<0.0001
EPB41L2	erythrocyte membrane protein band 4.1-like 2	6	NM_001431	7.77653	6.75965	-1.01688	-2	0.018	0.0021
EPHA4	EPH receptor A4	2	NM_004438	9.74129	8.75124	-0.990055	-2	0.0461	0.0084
FANCG	Fanconi anemia; complementation group G	9	NM_004629	8.2	7.2	-1	-2	0.06	0.0129
FBXW5	F-box and WD repeat domain containing 5	9	NM_018998	9.63642	8.60139	-1.03503	-2	0.009	0.0008
FSCN1	fascin homolog 1, actin-bundling protein (Strongylocentrotus purpuratus)	7	NM_003088	8.93786	7.92089	-1.01697	-2	0.0461	0.0084
GDA	guanine deaminase	9	NM_004293	8.84455	7.84204	-1.00251	-2	0.0343	0.0054
GPR177	G protein-coupled receptor 177	1	NM_024911	8.99914	8.04267	-0.956467	-2	0.0249	0.0034
GRB10	growth factor receptor-bound protein 10	7	NM_001001555	7.29529	6.2644	-1.0309	-2	0.009	0.0008
HIST1H2AB	histone cluster 1, H2ab	6	NM_003513	8.86979	7.827	-1.04279	-2	0.009	0.0008
HIST1H4K	histone cluster 1, H4k	6	NM_003541	11.6633	10.6868	-0.976458	-2	0.0065	0.0004
HK2	hexokinase 2	2	NM_000189	8.61372	7.56454	-1.04918	-2	0.0043	0.0003
HMGN2	high-mobility group nucleosomal binding domain 2	1	NM_005517	10.8985	9.94284	-0.955633	-2	0.018	0.0021
HS6ST1	heparan sulfate 6-O-sulfotransferase 1	2	NM_004807	9.53291	8.52115	-1.01176	-2	0.0043	0.0003
LMNB2	lamin B2	19	NM_032737	10.0317	9.00918	-1.02254	-2	0.0461	0.0084
LOC100130876	hypothetical LOC100130876	17	AK130278	6.3217	5.29057	-1.03113	-2	0.009	0.0008
MCC	mutated in colorectal cancers	5	NM_001085377	8.41973	7.45425	-0.96548	-2	0.0065	0.0004
MTSS1L	metastasis suppressor 1-like	16	NM_138383	9.09994	8.05584	-1.04409	-2	0.0461	0.0084
MXRA7	matrix-remodelling associated 7	17	NM_001008529	9.03517	8.00022	-1.03496	-2	0.001	<0.0001
NDUFS6	NADH dehydrogenase (ubiquinone) Fe-S protein 6, 13kDa (NADH-coenzyme Q reductase)	5	NM_004553	9.06478	8.05399	-1.01078	-2	0.0461	0.0084
NMNAT2	nicotinamide nucleotide adenylyltransferase 2	1	NM_015039	8.58222	7.58668	-0.995536	-2	0.018	0.0021
PPAP2C	phosphatidic acid phosphatase type 2C	19	NM_003712	9.27778	8.312	-0.965781	-2	0.013	0.0013
PSMB7	proteasome (prosome, macropain) subunit, beta type, 7	9	NM_002799	11.615	10.5993	-1.01574	-2	0.009	0.0008
RNU2-1	RNA, U2 small nuclear 1	17	NR_002716	10.8455	9.86013	-0.985346	-2	0.0249	0.0034
RPL35	ribosomal protein L35	9	NM_007209	11.8229	10.7832	-1.0397	-2	0.009	0.0008
RPS24	ribosomal protein S24	10	NM_033022	9.52807	8.53244	-0.995624	-2	0.0343	0.0054
SNORA52	small nucleolar RNA, H/ACA box 52	11	NR_002585	9.29884	8.29155	-1.00729	-2	0.0461	0.0084
TCEB2	transcription elongation factor B (SIII), polypeptide 2 (18kDa, elongin B)	16	NM_007108	10.1227	9.17079	-0.951934	-2	0.0461	0.0084
TNFAIP2	tumor necrosis factor, alpha-induced protein 2	14	NM_006291	7.07666	6.0401	-1.03656	-2	0.0461	0.0084
TRERF1	transcriptional regulating factor 1	6	NM_033502	7.62245	6.60804	-1.01441	-2	0.0343	0.0054
CDC20	cell division cycle 20 homolog (S. cerevisiae)	1	NM_001255	11.3	10.3	-1	-2	0.1084	0.0405
CENPM	centromere protein M	22	NM_024053	8.4	7.4	-1	-2	0.1084	0.0405
CENPF	centromere protein F, 350/400ka (mitosin)	1	NM_016343	10.1	9.1	-1	-2	0.1306	0.05
ADAMTS1	ADAM metallopeptidase with thrombospondin type 1 motif, 1	21	NM_006988	6.79644	5.70664	-1.0898	-2.1	0.018	0.0021
C9orf102	chromosome 9 open reading frame 102	9	AL133663	10.1962	9.07437	-1.12186	-2.1	0.0343	0.0054
CCNF	cyclin F	16	NM_001761	8.93629	7.82887	-1.10741	-2.1	0.0461	0.0084
CDCA5	cell division cycle associated 5	11	NM_080668	8.5	7.4	-1.1	-2.1	0.0724	0.0192
CDC2L1	cell division cycle 2-like 1 (PITSLRE proteins)	1	NM_033493	10.4077	9.29986	-1.10782	-2.1	0.0027	0.0001
CHST6	carbohydrate (N-acetylglucosamine 6-O) sulfotransferase 6	16	NM_021615	7.18436	6.12117	-1.0632	-2.1	0.0461	0.0084
EMP3	epithelial membrane protein 3	19	NM_001425	7.79901	6.71013	-1.08888	-2.1	0.0065	0.0004
GALNT6	UDP-N-acetyl-alpha-D-galactosamine:polypeptide N-acetylgalactosaminyltransferase 6 (GalNAc-T6)	12	NM_007210	9.47003	8.40502	-1.06501	-2.1	0.0461	0.0084
GLTPD1	glycolipid transfer protein domain containing 1	1	NM_001029885	7.40304	6.34708	-1.05597	-2.1	0.0343	0.0054
HIST2H2AB	histone cluster 2, H2ab	1	NM_175065	12.0956	10.9863	-1.10937	-2.1	0.018	0.0021
KHDRBS3	KH domain containing, RNA binding, signal transduction associated 3	8	NM_006558	6.78735	5.65145	-1.1359	-2.1	0.0017	<0.0001
KIAA1671	KIAA1671	22	NM_001145206	8.69198	7.60625	-1.08574	-2.1	0.0343	0.0054
KIF3C	kinesin family member 3C	2	NM_002254	8.64258	7.49264	-1.14994	-2.1	0.0343	0.0054
MEGF6	multiple EGF-like-domains 6	1	NM_001409	9.02208	7.88376	-1.13832	-2.1	0.009	0.0008
PHACTR2	phosphatase and actin regulator 2	6	NM_014721	7.5952	6.4713	-1.12391	-2.1	0.018	0.0021
PTPRM	protein tyrosine phosphatase, receptor type, M	18	NM_001105244	9.34768	8.27222	-1.07546	-2.1	0.0043	0.0003
SNORA65	small nucleolar RNA, H/ACA box 65	9	NR_002449	8.30174	7.23608	-1.06566	-2.1	0.0343	0.0054
SPC24	SPC24, NDC80 kinetochore complex component, homolog (S. cerevisiae)	19	NM_182513	8.46681	7.37299	-1.09382	-2.1	0.0343	0.0054
C21orf70	chromosome 21 open reading frame 70	21	NM_058190	8.43912	7.24693	-1.19219	-2.3	0.0461	0.0084
CD177	CD177 molecule	19	NM_020406	7.64899	6.4376	-1.21139	-2.3	0.0249	0.0034
CPNE2	copine II	16	NM_152727	8.73832	7.51076	-1.22755	-2.3	0.0043	0.0003
FAM101B	family with sequence similarity 101, member B	17	NM_182705	8.95636	7.75347	-1.20289	-2.3	0.0027	0.0001
GAGE12C	G antigen 12C	X	NM_001098408	7.45799	6.21988	-1.23811	-2.3	<0.0001	<0.0001
HAUS7	HAUS augmin-like complex, subunit 7	X	NM_207107	7.66488	6.43916	-1.22572	-2.3	0.0065	0.0004
HDGFRP3	hepatoma-derived growth factor, related protein 3	15	NM_016073	7.06426	5.83744	-1.22682	-2.3	0.009	0.0008
KCND2	potassium voltage-gated channel, Shal-related subfamily, member 2	7	NM_012281	6.05645	4.82835	-1.22809	-2.3	0.0249	0.0034
KIF4A	kinesin family member 4A	X	NM_012310	9.30961	8.14109	-1.16853	-2.3	0.013	0.0013
KIFC1	kinesin family member C1	6	NM_002263	9.24541	8.05922	-1.18619	-2.3	0.018	0.0021
LDLRAD3	low density lipoprotein receptor class A domain containing 3	11	NM_174902	8.61966	7.39199	-1.22767	-2.3	0.013	0.0013
MND1	meiotic nuclear divisions 1 homolog (S. cerevisiae)	4	NM_032117	6.44471	5.21696	-1.22775	-2.3	0.018	0.0021
OIP5	Opa interacting protein 5	15	NM_007280	8.28462	7.11751	-1.16711	-2.3	0.0343	0.0054
POP7	processing of precursor 7, ribonuclease P/MRP subunit (S. cerevisiae)	7	NM_005837	9.15306	7.96493	-1.18813	-2.3	0.0249	0.0034
RNU12P	RNA, U12 small nuclear pseudogene	22	J04119	7.09728	5.84795	-1.24933	-2.3	0.013	0.0013
RPL7L1	ribosomal protein L7-like 1	6	NM_198486	6.99892	5.80519	-1.19373	-2.3	0.013	0.0013
S100A4	S100 calcium binding protein A4	1	NM_019554	10.3293	9.14129	-1.18802	-2.3	0.0002	<0.0001
SNORD116-2	small nucleolar RNA, C/D box 116-2	15	NR_003317	6.06175	4.89536	-1.16638	-2.3	0.009	0.0008
TACC3	transforming, acidic coiled-coil containing protein 3	4	NM_006342	7.9363	6.78574	-1.15056	-2.3	0.009	0.0008
TBC1D9	TBC1 domain family, member 9 (with GRAM domain)	4	NM_015130	6.77407	5.61458	-1.1595	-2.3	0.0027	0.0001
TERC	telomerase RNA component	3	NR_001566	8.89581	7.73519	-1.16062	-2.3	0.0065	0.0004
TIMM8B	translocase of inner mitochondrial membrane 8 homolog B (yeast)	11	NM_012459	9.50844	8.34517	-1.16328	-2.3	0.0249	0.0034
ANK3	ankyrin 3, node of Ranvier (ankyrin G)	10	NM_020987	8.03967	6.74439	-1.29528	-2.5	<0.0001	<0.0001
ANKH	ankylosis, progressive homolog (mouse)	5	NM_054027	7.87057	6.52302	-1.34754	-2.5	0.0017	<0.0001
CHST15	carbohydrate (N-acetylgalactosamine 4-sulfate 6-O) sulfotransferase 15	10	NM_015892	7.43659	6.12876	-1.30783	-2.5	0.013	0.0013
EDIL3	EGF-like repeats and discoidin I-like domains 3	5	NM_005711	6.74332	5.41186	-1.33146	-2.5	<0.0001	<0.0001
FRY	furry homolog (Drosophila)	13	NM_023037	9.25838	7.9841	-1.27428	-2.5	0.0003	<0.0001
KIAA0802	KIAA0802	18	NM_015210	7.0594	5.72652	-1.33288	-2.5	0.0249	0.0034
LOXL4	lysyl oxidase-like 4	10	NM_032211	7.02923	5.69739	-1.33184	-2.5	0.0006	<0.0001
METTL11A	methyltransferase like 11A	9	NM_014064	8.16321	6.84666	-1.31655	-2.5	0.009	0.0008
MYPN	myopalladin	10	NM_032578	7.49663	6.17808	-1.31855	-2.5	0.0343	0.0054
TLE4	transducin-like enhancer of split 4 (E(sp1) homolog, Drosophila)	9	NM_007005	8.93933	7.68544	-1.25389	-2.5	0.0065	0.0004
XG	Xg blood group	X	NM_001141919	9.28607	7.99925	-1.28682	-2.5	<0.0001	<0.0001
AKR1C1	aldo-keto reductase family 1, member C1 (dihydrodiol dehydrogenase 1; 20-alpha (3-alpha)-hydroxysteroid dehydrogenase)	10	NM_001353	7.65302	6.23303	-1.41999	-2.6	<0.0001	<0.0001
CCND1	cyclin D1	11	NM_053056	9.24559	7.8022	-1.44339	-2.6	0.0343	0.0054
CLSPN	claspin homolog (Xenopus laevis)	1	NM_022111	7.64286	6.19441	-1.44845	-2.6	0.0461	0.0084
EFNA5	ephrin-A5	5	NM_001962	7.05393	5.69562	-1.35831	-2.6	0.0002	<0.0001
NR3C2	nuclear receptor subfamily 3, group C, member 2	4	NM_000901	6.33682	4.95609	-1.38074	-2.6	0.0065	0.0004
NXN	nucleoredoxin	17	NM_022463	7.39325	5.98461	-1.40864	-2.6	0.0017	<0.0001
PLXDC2	plexin domain containing 2	10	NM_032812	8.7486	7.3446	-1.40401	-2.6	0.0065	0.0004
POM121L1P	POM121 membrane glycoprotein-like 1 (rat) pseudogene	22	NR_024591	6.57418	5.142	-1.43218	-2.6	0.0002	<0.0001
RNF152	ring finger protein 152	18	NM_173557	8.1849	6.80672	-1.37819	-2.6	0.0006	<0.0001
THOP1	thimet oligopeptidase 1	19	NM_003249	8.1423	6.7829	-1.3594	-2.6	0.013	0.0013
TRIM58	tripartite motif-containing 58	1	NM_015431	8.15547	6.79288	-1.36259	-2.6	0.009	0.0008
UHRF1	ubiquitin-like with PHD and ring finger domains 1	19	NM_001048201	10.4024	8.99943	-1.403	-2.6	0.0249	0.0034
ADAM12	ADAM metallopeptidase domain 12	10	NM_003474	8.7677	7.29236	-1.47534	-2.8	0.0461	0.0084
FBN1	fibrillin 1	15	NM_000138	9.55611	8.01698	-1.53913	-2.8	0.0003	<0.0001
FBN2	fibrillin 2	5	NM_001999	10.1123	8.57827	-1.53408	-2.8	0.0003	<0.0001
GALNT7	UDP-N-acetyl-alpha-D-galactosamine:polypeptide N-acetylgalactosaminyltransferase 7 (GalNAc-T7)	4	NM_017423	7.46316	5.98616	-1.477	-2.8	0.009	0.0008
HIST1H2BM	histone cluster 1, H2bm	6	NM_003521	11.8806	10.3452	-1.53538	-2.8	0.0249	0.0034
IGFL4	IGF-like family member 4	19	NM_001002923	6.98889	5.4936	-1.49528	-2.8	<0.0001	<0.0001
KIAA0922	KIAA0922	4	NM_001131007	7.00038	5.53951	-1.46086	-2.8	0.0017	<0.0001
KRT5	keratin 5	12	NM_000424	10.2683	8.80231	-1.46602	-2.8	<0.0001	<0.0001
LGALS1	lectin, galactoside-binding, soluble, 1	22	NM_002305	10.7452	9.2884	-1.4568	-2.8	0.0002	<0.0001
MYH15	myosin, heavy chain 15	3	NM_014981	7.1495	5.64371	-1.50578	-2.8	<0.0001	<0.0001
RPS26	ribosomal protein S26	12	NM_001029	8.00957	6.50994	-1.49963	-2.8	0.0249	0.0034
THBD	thrombomodulin	20	NM_000361	8.93672	7.40117	-1.53555	-2.8	0.0006	<0.0001
TTF2	transcription termination factor, RNA polymerase II	1	NM_003594	8.89989	7.39541	-1.50448	-2.8	0.0343	0.0054
DDR1	discoidin domain receptor tyrosine kinase 1	6	NM_013993	7.79497	6.23812	-1.55685	-3	0.0043	0.0003
FGF12	fibroblast growth factor 12	3	NM_021032	7.16189	5.5645	-1.5974	-3	0.0003	<0.0001
MXRA7	matrix-remodelling associated 7	17	NM_198530	9.09581	7.4739	-1.62191	-3	<0.0001	<0.0001
PLLP	plasma membrane proteolipid (plasmolipin)	16	NM_015993	9.38963	7.80181	-1.58782	-3	<0.0001	<0.0001
RING1	ring finger protein 1	6	NM_002931	6.55002	4.96306	-1.58696	-3	0.0001	<0.0001
SLCO2A1	solute carrier organic anion transporter family, member 2A1	3	NM_005630	7.73341	6.14775	-1.58566	-3	0.0249	0.0034
ZNF462	zinc finger protein 462	9	NM_021224	9.33636	7.76053	-1.57584	-3	0.0003	<0.0001
ANTXR1	anthrax toxin receptor 1	2	NM_032208	8.5783	6.91838	-1.65992	-3.2	0.0002	<0.0001
CT47A1	cancer/testis antigen family 47, member A1	X	NM_001080146	9.20528	7.55418	-1.6511	-3.2	<0.0001	<0.0001
DEPDC6	DEP domain containing 6	8	NM_022783	8.19312	6.50158	-1.69154	-3.2	<0.0001	<0.0001
GSTM4	glutathione S-transferase mu 4	1	NM_000850	8.74839	7.0876	-1.66079	-3.2	<0.0001	<0.0001
NPTX1	neuronal pentraxin I	17	NM_002522	8.85078	7.13256	-1.71822	-3.2	0.001	<0.0001
RAI14	retinoic acid induced 14	5	NM_001145525	9.23237	7.55677	-1.6756	-3.2	0.0002	<0.0001
REXO1L1	REX1, RNA exonuclease 1 homolog (S. cerevisiae)-like 1	8	AF495523	8.14264	6.49111	-1.65153	-3.2	<0.0001	<0.0001
SNORD68	small nucleolar RNA, C/D box 68	16	NR_002450	9.41085	7.68931	-1.72154	-3.2	0.0003	<0.0001
THBS1	thrombospondin 1	15	NM_003246	7.64858	5.97662	-1.67196	-3.2	<0.0001	<0.0001
ZYG11A	zyg-11 homolog A (C. elegans)	1	NM_001004339	6.7902	5.13021	-1.65999	-3.2	0.0065	0.0004
CT47A6	cancer/testis antigen family 47, member A6	X	NM_001080141	9.98242	8.18034	-1.80208	-3.5	0.0027	0.0001
KCNJ2	potassium inwardly-rectifying channel, subfamily J, member 2	17	NM_000891	7.43996	5.64819	-1.79177	-3.5	<0.0001	<0.0001
LY6E	lymphocyte antigen 6 complex, locus E	8	NM_002346	7.96854	6.20405	-1.76449	-3.5	<0.0001	<0.0001
LASS6	LAG1 homolog, ceramide synthase 6	2	NM_203463	10.3288	8.4095	-1.91931	-3.7	<0.0001	<0.0001
PAGE4	P antigen family, member 4 (prostate associated)	X	NM_007003	7.01093	5.14337	-1.86756	-3.7	<0.0001	<0.0001
SPOCK1	sparc/osteonectin, cwcv and kazal-like domains proteoglycan (testican) 1	5	NM_004598	8.80505	6.80846	-1.9966	-4	<0.0001	<0.0001
STC1	stanniocalcin 1	8	NM_003155	7.46955	5.50235	-1.9672	-4	<0.0001	<0.0001
CYP24A1	cytochrome P450, family 24, subfamily A, polypeptide 1	20	NM_000782	7.69159	5.56305	-2.12854	-4.3	0.018	0.0021
PTPRZ1	protein tyrosine phosphatase, receptor-type, Z polypeptide 1	7	NM_002851	6.14741	4.08799	-2.05941	-4.3	0.0006	<0.0001
CCL2	chemokine (C-C motif) ligand 2	17	NM_002982	7.65	5.43394	-2.21606	-4.6	<0.0001	<0.0001
TGFB2	transforming growth factor, beta 2	1	NM_001135599	8.77179	6.55174	-2.22005	-4.6	<0.0001	<0.0001
ALCAM	activated leukocyte cell adhesion molecule	3	NM_001627	9.86733	7.59883	-2.2685	-4.9	<0.0001	<0.0001
SERPINE1	serpin peptidase inhibitor, clade E (nexin, plasminogen activator inhibitor type 1), member 1	7	NM_000602	9.59436	7.32101	-2.27334	-4.9	<0.0001	<0.0001
OLFML3	olfactomedin-like 3	1	NM_020190	9.03226	6.57472	-2.45754	-5.7	<0.0001	<0.0001
RHOXF2	Rhox homeobox family, member 2	X	NM_032498	8.11764	5.3737	-2.74394	-6.5	<0.0001	<0.0001
FRMD3	FERM domain containing 3	9	NM_174938	8.30524	5.49994	-2.8053	-7	<0.0001	<0.0001
NETO2	neuropilin (NRP) and tolloid (TLL)-like 2	16	NM_018092	9.09547	6.23074	-2.86473	-7.5	<0.0001	<0.0001
HLA-DMA	major histocompatibility complex, class II, DM alpha	6	NM_006120	6.55282	3.29881	-3.25401	-9.8	<0.0001	<0.0001
