# Supplementary material for: Oxidative damage and response to Bacillus Calmette-Guérin in bladder cancer cells expressing sialyltransferase ST3GAL1
Source: BMC Cancer. 2018 Feb 17;18:198. doi: 10.1186/s12885-018-4107-1 (PMC5816560; doi:10.1186/s12885-018-4107-1)
Supplement: Supplementary file 4 — CANCER-ASSOCIATED GENES MODULATED IN HT1376sT CELLS AS COMPARED TO HT1376T CELLS. (XLS 43 kb) [file 12885_2018_4107_MOESM4_ESM.xls]

## Sheet: Foglio1
CANCER-ASSOCIATED GENES MODULATED IN HT1376sT CELLS AS COMPARED TO HT1376T CELLS
Genes differentially expressed between HT1376sT and HT1376T were selected by application of the two tail ANOVA followed by the Benjamini-Hochberg false discovery rate test with a p or q ≤ 0.05 cut-off and by a log2 expression (log 2E) difference ≥1.0
Gene Symbol	Description	Chr	GenBank	log 2E HT1376T	log 2E HT1376sT	log 2E difference between HT1376sT and HT1376T	Fold expression change between HT1376sT and HT1376T	Role	Ref. (PubMed Identification Number)	Cellular function
Changes putatively associated with increased malignancy
FRMD3	ferm domain containing protein 3	9	NM_174938	8.30524	5.49994	-2.8053	-7	Putative tumor suppressor	17260017	Apoptosis
TGFB2	Transforming growth factor beta2	11	NM_053056	8.9	6.6	-2.2	-4.6	Tumor suppressor regulating SMAD signaling	19291273	Cell growth
LOXL4	lysyl oxidase-like 4	10	NM_032211	7.1	5.7	-1.4	-2.6	Act as tumour suppressor by inhibiting the Ras/ERK signaling pathway	17456585	Cell growth
KRT5	keratin 5	12	NM_000424	10.4	8.6	-1.9	-3.7	KRTs are differentially expressed during epithelial tissue differentiation	23827819; 22308455	Cytoskeleton
THBS1	thrombospondin 1	15	NM_003246	7.7	5.9	-1.8	-3.5	Antiangiogenic factor	19662222; 19762163; 12429155; 20299037	Angiogenesis
ALCAM	activated leukocyte cell adhesion molecule	3	NM_001627	9.86733	7.59883	-2.2685	-4.9	Reduces invasive growth through control of metalloprotieinases	16204050; 20530423	Cell adhesion Proteolysis
SERPINE2	serpin peptidase inhibitor; clade E (nexin; plasminogen activator inhibitor type 1); member 2	2	NM_001136529	7.4	8.5	1.1	2.1	Serine peptidase inhibitor, pleiotropic functions besides haemostasis	20942929; 20035713; 22360729	Proteolysis
FRY	furry homolog (Drosophila)	13	NM_023037	9.25838	7.9841	-1.27428	-2.5	FRY is crucial for the fidelity of mitotic chromosome alignment	24023717; 19327996; 20624913	DNA stability
HAUS7	HAUS augmin-like complex, subunit 7	X	NM_207107	7.9	6.5	-1.3	-2.5	HAUS disruption results in the destabilization of kinetochore microtubules and the formation of multipolar spindles	19427217	DNA stability
KIF4A	kinesin family member 4A	X	NM_012310	9.3	8	-1.3	-2.5	Plays an essential role for bipolar microtubule organizing centers (MTOC) formation and maintaining chromosomal stability during mitosis	20711700; 18502200; 18604178	DNA stability
KIFC1	kinesin family member C1	6	NM_002263	9.4	8.1	-1.2	-2.3	Plays an essential role for bipolar microtubule organizing centers (MTOC) formation and maintaining chromosomal stability during mitosis	23318213	DNA stability
CCNF	cyclin F	16	NM_001761	9	7.9	-1.1	-2.1	Fine-tunes centrosome duplication and DNA synthesis, preventing chromosome instability	23182110; 22632967; 23486064	DNA stability
CDCA5	cell division cycle associated 5	11	NM_080668	8.5	7.4	-1.1	-2.1	Involved in maintenance of cohesion in response to the spindle checkpoint	17361102; 21878504; 21115494	DNA stability
SPC24	SPC24, NDC80 kinetochore complex component, homolog (S. cerevisiae)	19	NM_182513	8.4	7.3	-1.1	-2.1	Required to establish and maintain kinetochore-microtubule attachment	14738735; 16765893	DNA stability
FANCG	Fanconi anemia; complementation group G	9	NM_004629	8.2	7.2	-1	-2	Prevents accumulation of double-strand breaks and preserves chromosome stability	18000367; 18212739	DNA stability
CDC20	cell division cycle 20 homolog (S. cerevisiae)	1	NM_001255	11.3	10.3	-1	-2	Involved in maintenance of cohesion in response to the spindle checkpoint	28260099; 28238542	DNA stability
CENPM	centromere protein M	22	NM_024053	8.4	7.4	-1	-2	Centromeric protein	28167779	DNA stability
CENPE	centromere protein F, 350/400ka (mitosin)	1	NM_016343	10.1	9.1	-1	-2	Centromeric protein	27735937	DNA stability
Changes putatively associated with decreased malignancy
SH3BGRL	SH3 domain binding glutamic acid-rich protein like	X	NM_003022	6.4	8.1	1.7	3.2	Tumor suppressor. Inhibits v-rel-mediated transformation	16186799	Cell growth
CCND1	cyclin D1	11	NM_053056	9	7.6	-1.4	-2.6	G(1)-phase cell cycle regulatory molecule	23887292	Cell growth
TPTE	transmembrane phosphatase with tensin homology	21	NM_199261	5.2	6.4	1.2	2.3	PTEN-related tyrosine phosphatase	20043944; 20491626	Cell growth
AIM2	Absent in melanoma 2	1	NM_004833	4.3	5.6	1.3	2.5	Suppress tumor growth through inihibition of NFkB signaling	25879280	Inflammation
SERPINE1	serpin peptidase inhibitor; clade E (nexin; plasminogen activator inhibitor type 1); member 1	7	NM_000602	9.6	7.3	-2.3	-4.9	Serine peptidase inhibitor, pleiotropic functions besides haemostasis	23052373; 23764080	Proteolysis
ADAM12	ADAM metallopeptidase domain 12	10	NM_003474	8.6	7	-1.5	-2.8	A disintegrin and metalloprotease, multifunctional zinc-dependent metzincin protease	17189408	Proteolysis
ANTXR1	anthrax toxin receptor 1	2	NM_032208	8.5783	6.91838	-1.65992	-3.2	Associated with cancer stem cell phenotype. Overexpressed in breast cancers	23832666	Cell adhesion
OLFML3	olfactomedin-like 3	1	NM_020190	9	6.6	-2.5	-5.7	Promotes angiogenesis	23002094	Angiogenesis
RHOXF2	Rhox homeobox family, member 2	X	NM_032498	8.1	5.4	-2.7	-6.5	Associated with cell growth in various tumors	21874235	Gene expression
LGALS1	lectin, galactoside-binding, soluble, 1	22	NM_002305	10.7452	9.2884	-1.4568	2.8	Strong inducer of T cells apoptosis	19365409; 15630413	Immune regulation
SLC39A2	solute carrier family 39 (zinc transporter), member 2	14	NM_014579	6.8	9	2.2	4.6	Tumor suppressor	17550612	Ionic homeostasis
STC1	stanniocalcin 1	8	NM_003155	7.5	5.5	-2	-4	Induced by hypoxia, is associated with invasive growth in different cancers	25391215; 25400427; 25740019	Ionic homeostasis
LY6E	lymphocyte antigen 6 complex, locus E	8	NM_002346	8	6.2	-1.8	-3.5	Overexpressed in various solid tumors	25862760	Unclear
RAI14	retinoic acid induced 14	5	NM_001145525	9.2	7.6	-1.7	-3.2	Its knockdown reduces cell proliferation	25742747; 23590835	Unclear
