# Supplementary material for: Oxidative damage and response to Bacillus Calmette-Guérin in bladder cancer cells expressing sialyltransferase ST3GAL1
Source: BMC Cancer. 2018 Feb 17;18:198. doi: 10.1186/s12885-018-4107-1 (PMC5816560; doi:10.1186/s12885-018-4107-1)
Supplement: Supplementary file 5 — GENES MODULATED BY BCG IN HT1376sT (XLS 49 kb) [file 12885_2018_4107_MOESM5_ESM.xls]

## Sheet: HT1376
GENES MODULATED BY BCG IN HT1376sT
Genes differentially expressed between BCG-treated and BCG-untreated HT1376sT cells were selected by application of the two tail ANOVA followed by the Benjamini-Hochberg false discovery rate test with p and q values ≤ 0.05 and by a fold change variation ≥1.4
Gene Symbol	Description	Chr	GenBank	log 2E HT1376sT	log 2E HT1376sT + BCG	log 2E difference between HT1376sT and HT1376sT+BCG	Fold expression change between HT1376sT and HT1376sT+BCG	q value	p value	Role	Ref. (PubMed Identification Number)	Cellular function
SARS	seryl-tRNA synthetase	1	NM_006513	11.2	10.7	-0.5	-1.4	0.0024	<0.0001	Catalyzes the attachment of serine to tRNA(Ser)	9431993	Aminoacid and protein biosynthesis
ASS1	argininosuccinate synthetase 1	9	NM_000050	10.1	9.3	-0.8	-1.7	0.0285	0.001	Catalyzes the penultimate step of the arginine biosynthetic pathway.	24692592; 24297925	Aminoacid and protein biosynthesis
PSAT1	phosphoserine aminotransferase 1	9	NM_058179	9.9	8.7	-1.2	-2.2	0.0238	0.0008	Catalyzes the biosynthesis of phosphoserine and phosphohydroxythreonine	18221502; 20955740	Aminoacid and protein biosynthesis
PHGDH	phosphoglycerate dehydrogenase	1	NM_006623	10.6	9.9	-0.7	-1.6	0.0127	0.0004	Encodes the enzyme which is involved in the early steps of L-serine synthesis	24836451; 21981974; 21804546	Aminoacid and protein biosynthesis
SLC7A1	Solute Carrier Family 7 Member 1	13	NM_003045	10.7	10.2	-0.5	-1.4	0.0396	0.0015	amino acid transmembrane transporter activity and L-ornithine transmembrane transporter activity	25416956	Aminoacid and protein biosynthesis
SLC1A5	Solute Carrier Family 1 Member 5	19	NM_005628	11.5	11	-0.5	-1.4	<0.0001	<0.0001	encodes a sodium-dependent neutral amino acid transporter	10051606	Aminoacid and protein biosynthesis
RPL7	Ribosomal Protein L7	8	NM_000971	6.5	7.1	0.6	1.5	<0.0001	<0.0001	component of the 60S ribosomal subunit	12962325	Aminoacid and protein biosynthesis
EIF3M	Eukaryotic Translation Initiation Factor 3 Subunit M	11	NM_006360	10.5	11	0.5	1.396	0.0046	0.0001	part of the eurkaryotic translation initiation factor 3 complete (eIF-3) required for protein synthesis	25849773	Aminoacid and protein biosynthesis
SHMT2	Serine Hydroxymethyltransferase 2	12	NM_005412	11.6	11.1	-0.5	-1.4	<0.0001	<0.0001	Mitochondrial form of an enzyme involved in glycine synthesis	25416956	Aminoacid and protein biosynthesis
MARS	Methionyl-TRNA Synthetase	12	NM_004990	11	10.4	-0.6	-1.5	0.0015	<0.0001	Plays a critical role in protein biosynthesis by charging tRNAs with their cognate amino acids.	19946888	Aminoacid and protein biosynthesis
CYP1A1	cytochrome P450, family 1, subfamily A, polypeptide 1	15	NM_000499	11.5	11	-0.5	-1.4	0.017	0.0003	Member of the cytochrome P450 family. Involved in drug metabolism.	10493257	Drug metabolism
IL20RB	interleukin 20 receptor beta	3	NM_144717	11.9	11.4	-0.5	-1.4	<0.0001	<0.0001	Beta subunit of IL-20 receptor. IL-20 is an antiinflammatory cytokine.	23867927	Inflammatiory and immune response
TXNIP	thioredoxin interacting protein	1	NM_006472	12.2	11.5	-0.7	-1.6	<0.0001	<0.0001	Required for the maturation of natural killer cells. Acts as a tumor suppressor. Inhibits mTOR pathway.	18541147	Inflammatiory and immune response
HIST2H2BE	Histone Cluster 2 H2B Family Member E	1	NM_003528	11	10.3	-0.7	-1.6	<0.0001	<0.0001	encodes a replication-dependent histone that is a member of the histone H2B family	1469070	Inflammatiory and immune response
XBP1	X-Box Binding Protein 1	22	NM_005080	11.1	10.5	-0.6	-1.5	0.0002	<0.0001	Transcription factor regulating transcription of MHC-II genes	2196176	Inflammatiory and immune response
C3	Complement component C3	19	NM_000064	11.4	10.9	-0.5	1.4	<0.0001	<0.0001	required for both classical and alternative complement activation pathways	9164946	Inflammatiory and immune response
FBXO32	F-box protein 32	8	NM_058229	10.4	9.7	-0.7	-1.6	0.0438	0.0017	Member of the ubiquitin protein ligase complex SCFs, which function in phosphorylation-dependent ubiquitination	11679633	Ubiquitination and proteasomal activity
UCHL3	Ubiquitin C-Terminal Hydrolase L3	13	NM_006002	10.1	10.8	0.7	1.6	0.003	<0.0001	Memeber of afamily are proteases that catalyze the removal of ubiquitin from polypeptides	21762696	Ubiquitination and proteasomal activity
PSMA2	Proteasome Subunit Alpha 2	7	NM_002787	10.5	11	0.5	1.4	0.0181	0.0006	Member of the peptidase T1A family, that is a 20S core alpha subunit of the proteasome.	12376572	Ubiquitination and proteasomal activity
ANLN	Anillin Actin Binding Protein	7	NM_018685	10.1	10.9	0.8	1.7	<0.0001	<0.0001	Actin-binding protein that plays a role in cell growth and migration	10931866	Cell growth
ANXA3	Annexin A3	4	NM_005139	10	10.6	0.6	1.5	0.0311	0.0011	This protein functions in the inhibition of phopholipase A2 and cleavage of inositol 1,2-cyclic phosphate to form inositol 1-phosphate.	2138016	Cell growth
NPM1	Nucleophosmin	5	NM_002520	10	10.7	0.7	1.6	0.0024	<0.0001	phosphoprotein which moves between the nucleus and the cytoplasm. The gene product is involved in the regulation of the ARF/p53 pathway.	12080348	Cell growth
RRM1	Ribonucleotide Reductase Catalytic Subunit M1	11	NM_001033	10.1	10.8	0.7	1.6	0.0017	<0.0001	enzyme essential for the conversion of ribonucleotides into deoxyribonucleotides.Important for DNA replication and DNA repair.	19304340	Cell growth
GDI2	GDP Dissociation Inhibitor 2	10	NM_001494	11.1	11.6	0.5	1.4	<0.0001	<0.0001	Regulate the GDP-GTP exchange reaction of members of the rab family	11809807	Cell growth
SERPINB5	Serpin Family B Member 5	18	NM_002639	10.2	10.7	0.5	1.4	0.0336	0.0012	Tumor suppressor. It blocks the growth, invasion, and metastatic properties of mammary tumors	16049006	Cell growth
HBEGF	Heparin Binding EGF Like Growth Factor	5	NM_001945	11.4	10.9	-0.5	-1.4	0.0005	<0.0001	Growth factor that mediates its effects via EGFR, ERBB2 and ERBB4. Also acts as a diphtheria toxin receptor	12070119	Cell growth
GPR56	G-Protein Coupled Receptor 56	16	NM_201524	11	10.5	-0.5	-1.4	0.0217	0.0007	Binds specifically to transglutaminase 2	27068534	Cell growth
VEGFA	Vascular Endothelial Growth Factor A	6	NM_001025366	10.9	10.4	-0.5	-1.4	0.008	0.0002	Induces proliferation and migration of vascular endothelial cells, and is essential for angiogenesis.	15015550	Cell growth
JUN	Jun Proto-Oncogene, AP-1 Transcription Factor Subunit	1	NM_002228	11.2	10.7	-0.5	-1.4	0.0127	0.0004	Encodes a protein which interacts directly with specific target DNA sequences to regulate gene expression	21113145	Cell growth
HES1	Hes Family BHLH Transcription Factor 1	3	NM_005524	11.7	11.2	-0.5	-1.4	0.0158	0.0005	Belongs to the basic helix-loop-helix family of transcription factors	17681138	Gene expression
PAPOLA	Poly(A) Polymerase Alpha	14	NM_032632	10.2	10.7	0.5	1.4	0.0396	.0015	required for the addition of adenosine residues for the creation of the 3'-poly(A) tail of mRNAs	8302877	Gene expression
VDAC3	Voltage Dependent Anion Channel 3	8	NM_001135694	11	11.6	0.6	1.5	<0.0001	<0.0001	Belongs to the mitochondrial porin family. VDACs are membrane proteins that traverse the outer mitochondrial membrane and conduct small metabolites	9781040	Intracellular transport
VAMP7	Vesicle Associated Membrane Protein 7	X,Y	NM_005638	10.3	10.8	0.5	1.4	0.0215	0.0007	Localized to late endosomes and lysosomes, is involved in the fusion of transport vesicles to their target membranes	16354670	Intracellular transport
TFRC	Transferrin receptor	3	NM_003234	11.5	12.1	0.6	1.5	<0.0001	<0.0001	Cell surface receptor necessary for cellular iron uptake	1871153	Intracellular transport
CSE1L	Chromosome Segregation 1 Like	20	NM_001316	10.3	11	0.7	1.6	<0.0001	<0.0001	Nuclear transport	7479798	Nuclear transport
LDHB	Lactate Dehydrogenase B	12	NM_002300	9.3	10.3	1	2	0.0055	0.0001	interconversion of pyruvate and lactate with concomitant interconversion of NADH and NAD+ in a post-glycolysis process.	1996957	Metabolism
PRSS8	Protease, Serine 8	16	NM_002773	11.4	10.9	-0.5	-1.4	0.0014	<0.0001	Exhibits trypsin-like substrate specificity, cleaving protein substrates at the carboxyl terminus of lysine or arginine residues	8034638	Proteolysis
ITGA2	Integrin Subunit Alpha 2	5	NM_002203	10.6	11.1	0.5	1.4	0.0056	0.0001	alpha subunit of integrins	11518510	Cell adhesion
